# Supplementary material for: An Integrative Transcriptomics and Proteomics Approach to Identify Putative Genes Underlying Fruit Ripening in Tomato near Isogenic Lines with Long Shelf Life
Source: Plants (Basel). 2023 Jul 29;12(15):2812. doi: 10.3390/plants12152812 (PMC10421356; doi:10.3390/plants12152812)
Supplement: Supplementary file 1 [file plants-12-02812-s001.zip]

Archive with 2 entries (2 files):
- SupplementaryMaterial_1.pdf
- SupplementaryMaterial_2.xlsx
